# Supplementary material for: Understanding Multi-Level Factors Impacting Digital Health Literacy in the Deep South of the United States
Source: Int J Environ Res Public Health. 2024 Dec 31;22(1):41. doi: 10.3390/ijerph22010041 (PMC11764728; doi:10.3390/ijerph22010041)
Supplement: Supplementary file 1 [file ijerph-22-00041-s001.zip]

Archive with 1 entries (1 files):
- ijerph-3303171-supplementary.pdf
